# Supplementary material for: Integrative analysis of genomic amplification-dependent expression and loss-of-function screen identifies ASAP1 as a driver gene in triple-negative breast cancer progression
Source: Oncogene. 2020 Mar 31;39(20):4118–31. doi: 10.1038/s41388-020-1279-3 (PMC7220851; doi:10.1038/s41388-020-1279-3)
Supplement: Supplementary file 2 — Supplementary Table 1 [file 41388_2020_1279_MOESM2_ESM.xlsx]

## Sheet: Supplementary Table 1
Table S1. ADMIRE candidate driver genes for TNBC.
	Metabric (n=104)		TCGA (n=118)
	Spearman’s correlation	p-value	Spearman’s correlation	p-value
ADAM32	-0.0655393	0.508609
ADAM9	0.413016	1.31724e-05
ADCY4	0.3185	0.000983974
ADIPOR2			0.728388	1.32284e-20
ADPRHL1			0.600024	8.71637e-13
ADSSL1	0.00144031	0.988422
AIM1	0.312056	0.00126051
ANKH	0.364419	0.000142905
ANKRD10			0.681982	2.56083e-17
ARHGEF7			0.865898	2.16547e-36
ASAP1	0.352555	0.000242072
ATF6	0.458487	9.85898e-07
ATP11A			0.578984	8.0317e-12
ATP4B			0.406389	5.45809e-06
AXIN1	0.300299	0.00195318
BACE2	0.304481	0.00167483
BAG4	0.445866	2.10277e-06
BAI2			0.175051	0.0590604
BCL11A			0.391487	1.27335e-05
BNIP1			0.603966	5.64559e-13
BRD9	0.214531	0.028751
BRF1	0.3673	0.000125346
BRPF1			0.729151	1.15305e-20
BTBD6	0.439902	2.97654e-06
BTG3	0.406167	1.88615e-05
C14orf79	0.314072	0.00116719
C6orf203	0.379558	7.07544e-05
CACNA2D3	0.215769	0.0278208
CAMK2B	-0.213742	0.0293581
CARS	0.206039	0.0358724
CCNE1			0.531574	6.97295e-10
CCT2	0.519269	1.62509e-08
CCT5	0.472079	4.21239e-07
CDC73	0.258807	0.00798306
CEP170B	0.265177	0.0065187
CFH	0.028358	0.775063
CLPTM1L	0.466051	6.16987e-07
CNOT2	0.481233	2.32638e-07
CREBRF	0.330567	0.000609694	0.280194	0.00221521
CTIF	0.152993	0.121019
CTNNB1	0.0477008	0.630623
CUL4A			0.843284	8.5851e-33
CXADR	0.22009	0.0247708
DBNL	0.438088	3.30404e-06
DCUN1D2			0.715189	1.90616e-19
DDAH1			0.448483	3.95719e-07
DDHD2	0.566083	3.78897e-10
DHRS1	0.290153	0.00281013
DRD1			0.265938	0.00375495
DUSP1			0.27294	0.00290752
EGFR	0.240937	0.0137474	0.38487	1.83109e-05
ERC1			0.617712	1.18386e-13
F10			0.268661	0.00340205
F7			0.225318	0.0145854
FAM105A	0.238852	0.014613
FAM193A	0.439237	3.09279e-06
FANCD2			0.523393	1.40729e-09
FBXL14			0.737616	3.6177e-21
FBXW11			0.481523	3.88295e-08
FGF18			0.250158	0.00652403
FGFR1	0.17417	0.0770155
GAB1	-0.0601835	0.543926
GMPR2	0.714979	1.52856e-17
GPR128	0.211779	0.030915
GRK5	0.236765	0.015526
GUCY1A3	0.375088	8.73917e-05
HRH2			0.209932	0.0231011
INF2	0.315866	0.00108954
ING1			0.752304	1.41036e-22
IRAK2			0.200835	0.0299154
IRF2BP2	0.465358	6.44379e-07
KCNMB4	0.20431	0.0374907
KIAA1217	0.256513	0.00857749
KIAA1429	0.750059	5.05493e-20
LANCL2	0.521274	1.39949e-08	0.579703	7.46388e-12
LDLRAD4	0.253793	0.00933276
LHFP	0.22711	0.0204241
LMCD1			0.201693	0.0292069
LRRC6	0.223077	0.0228331
LTB4R2	0.225584	0.0213084
MET	0.279846	0.00401334
MRPL28	0.220079	0.024778
MSX2			0.315759	0.000524445
MYC	0.312461	0.00124122	0.307558	0.000743059
NCOR2	0.275088	0.00471047
NPM1			0.442001	6.06746e-07
NRIP1	0.32233	0.000847074
NTRK3	0.341822	0.000383208
OGG1			0.68743	1.13328e-17
OLFML2B	-0.167348	0.0895091
PANK3			0.193256	0.0368283
PAPOLG			0.543146	2.49968e-10
PCK2	0.313464	0.00119465
PDGFRA	0.213144	0.0298248
PEF1			0.644487	4.49027e-15
PHGDH	0.487709	1.51244e-07
PLEKHA2	0.0843593	0.394536
PLEKHF1	0.284413	0.00343265	0.303658	0.000873917
PLXNC1	0.186568	0.0579183
POLD2	0.467908	5.48996e-07
POLM	0.407799	1.73272e-05
POP4	0.601312	1.48231e-11	0.628397	3.33157e-14
PPP1R9A	0.343071	0.000363578
PROZ			0.322616	0.000388906
PTK2	0.565059	4.13993e-10
PUS10			0.461266	1.65905e-07
QRSL1	0.372779	9.73467e-05
RAB20			0.329564	0.000285158
RAD18			0.632755	1.95868e-14
RAD54B	0.146154	0.138758
RARS			0.508786	4.71191e-09
RASA3			0.319329	0.000449236
RBM12B	0.325189	0.000756477
RIPK3	0.27831	0.00422761
RRP7A	0.455085	1.21284e-06
RTN4IP1	0.592158	3.57344e-11
SACM1L	0.388264	4.64814e-05
SF3A1	-0.0605036	0.541782
SFXN1			0.378813	2.53607e-05
SGSM2	0.325473	0.000747992
SIVA1	0.402849	2.23812e-05
SPDL1			0.237637	0.00988268
STK10			0.453497	3.58685e-07
TADA3			0.600758	8.04263e-13
TARBP1	0.580765	1.02865e-10
TFDP1			0.784929	1.16208e-25
TGFBR3	0.210968	0.0315781
TIAL1	0.351596	0.000252385
TM2D2	0.580584	1.04577e-10
TMEM247	-0.27193	0.00523087
TMEM67	0.176976	0.0723017
TMEM8A	0.325275	0.000753914
TRIO	0.306785	0.00153732
TRIP13	0.340051	0.000412737
TTLL3			0.420702	2.32615e-06
USP25	0.357186	0.000197547
VOPP1	0.207671	0.0343993	0.222879	0.0157185
WHSC1L1	0.438515	3.22405e-06
