# Supplementary material for: Integrative analysis of genomic amplification-dependent expression and loss-of-function screen identifies ASAP1 as a driver gene in triple-negative breast cancer progression
Source: Oncogene. 2020 Mar 31;39(20):4118–31. doi: 10.1038/s41388-020-1279-3 (PMC7220851; doi:10.1038/s41388-020-1279-3)
Supplement: Supplementary file 3 — Supplementary Table 2 [file 41388_2020_1279_MOESM3_ESM.xlsx]

## Sheet: Supplementary Table 2
Table S2. Primary hits of siRNA-mediated loss-of-function screen.
Genes overlapped in both cell lines were indicated in red.
BT549			SUM149PT
Genes	% control	STDEV	Genes	% control	STDEV
SPDL1	15.7855	0.0287085	SF3A1	20.8078	0.0298399
F7	20.1643	0.0855599	TTLL3	28.3215	0.0853478
LHFP	22.4369	0.0609526	LHFP	29.3498	0.0997021
TTLL3	23.4547	0.122612	CCT2	34.7891	0.101753
SF3A1	26.8317	0.112501	OGG1	40.601	0.0945402
SIVA	28.4481	0.0234759	SIVA	40.7948	0.0490732
HRH2	32.9197	0.0655488	CARS	41.2657	0.0110309
FGFR1	34.0816	0.100692	SPDL1	45.8973	0.0502046
CTIF	34.1072	0.19601	BRF1	46.2103	0.253498
MYC	35.0675	0.0059397	EGFR	46.7855	0.00113137
CARS	36.1718	0.170483	HRH2	46.9852	0.221819
OGG1	36.828	0.0079196	BNIP1	49.5007	0.113915
BRF1	37.3785	0.0306884	CCT5	51.8225	0.0717006
TMEM247	40.9315	0.0507703	RRP7A	52.2904	0.135835
POLM	41.4244	0.069155	CTIF	52.4186	0.021496
CNOT2	43.4314	0.0671044	FBXW11	53.0773	0.0566393
DRD1	44.4812	0.0740341	USP25	56.317	0.0558614
TADA3L	44.7085	0.00622254	PLEKHF1	56.5197	0.124734
BRPF1	44.8109	0.118087	BACE2	57.5062	0.108682
CDC73	45.4959	0.123037	ADPRHL1	58.4898	0.07064
PLEKHF1	49.4234	0.130037
GMPR2	49.5418	0.119077
DDHD2	51.0942	0.045467
ANKH	51.3599	0.00905097
F10	51.4399	0.0596091
TM2D2	51.552	0.104935
CCT2	51.9425	0.0684479
INF2	52.0737	0.20202
TMEM8A	52.0865	0.0491439
CCT5	53.114	0.0550129
LCN7	53.3508	0.00777817
RRP7A	53.7157	0.0796202
RASA3	53.8918	0.0171827
ASAP1	54.2599	0.0731148
ANKRD10	55.4634	0.0455377
LTB4R2	55.8763	0.110804
IRF2BP2	56.1772	0.0241123
BNIP1	57.8321	0.0196576
ERC1	58.5811	0.104935
SFXN1	58.8659	0.0395273
TMEM67	59.1252	0.0159806
