# Supplementary material for: Integrative analysis of genomic amplification-dependent expression and loss-of-function screen identifies ASAP1 as a driver gene in triple-negative breast cancer progression
Source: Oncogene. 2020 Mar 31;39(20):4118–31. doi: 10.1038/s41388-020-1279-3 (PMC7220851; doi:10.1038/s41388-020-1279-3)
Supplement: Supplementary file 4 — Supplementary Table 3 [file 41388_2020_1279_MOESM4_ESM.xlsx]

## Sheet: Supplementary Table 3
Table S3. BC cell line panel.
Cell line	Subtype
BT20	TNBC
BT549	TNBC
DU4475	TNBC
HCC1143	TNBC
HCC1187	TNBC
HCC1395	TNBC
HCC1599	TNBC
HCC1806	TNBC
HCC1937	TNBC
HCC38	TNBC
HCC70	TNBC
Hs578T	TNBC
MDAMB157	TNBC
MDAMB231	TNBC
MDAMB435s	TNBC
MDAMB436	TNBC
MDAMB453	TNBC
MDAMB468	TNBC
SUM102PT	TNBC
SUM1315MO2	TNBC
SUM149PT	TNBC
SUM159PT	TNBC
SUM185PE	TNBC
SUM229PE	TNBC
SUM52PE	TNBC
BT474	non_TNBC
BT483	non_TNBC
CAMA1	non_TNBC
EVSAT	non_TNBC
HCC1419	non_TNBC
HCC1500	non_TNBC
HCC1569	non_TNBC
HCC1954	non_TNBC
HCC202	non_TNBC
HCC2218	non_TNBC
MCF7	non_TNBC
MDAMB134VI	non_TNBC
MDAMB175VII	non_TNBC
MDAMB330	non_TNBC
MDAMB361	non_TNBC
MDAMB415	non_TNBC
MPE600	non_TNBC
OCUBF	non_TNBC
SKBR3	non_TNBC
SKBR5	non_TNBC
SUM190PT	non_TNBC
SUM225CWN	non_TNBC
SUM44PE	non_TNBC
T47D	non_TNBC
UACC893	non_TNBC
ZR751	non_TNBC
ZR7530	non_TNBC
