# Supplementary material for: Integrative analysis of genomic amplification-dependent expression and loss-of-function screen identifies ASAP1 as a driver gene in triple-negative breast cancer progression
Source: Oncogene. 2020 Mar 31;39(20):4118–31. doi: 10.1038/s41388-020-1279-3 (PMC7220851; doi:10.1038/s41388-020-1279-3)
Supplement: Supplementary file 5 — Supplementary Table 4 [file 41388_2020_1279_MOESM5_ESM.xlsx]

## Sheet: Supplementary Table 4
Table S4. siASAP1 targeted DEGs in three TNBC cell lines.
TNBC cells were transfected with siCtrl or siRNA targeting ASAP1 for 72 h prior to TempO-Seq sequencing analysis. DEGs were filtered with |Log2FC (siASAP1 vs siCtrl)| > 1 and p-value < 0.05.
Downregulated genes										Upregulated genes
17 DEGs popped up in all three TNBC cell lines	18 DEGs popped up in Hs578T and BT549 cell lines	16 DEGs popped up in Hs578T and SUM149PT cell lines	44 DEGs popped up in SUM149PT and BT549 cell lines	95 DEGs popped up in at least two TNBC cell lines	133 DEGs popped up in Hs578T cell line	311 DEGs popped up in BT549 cell line	500 DEGs popped up in SUM149PT cell line			2 DEGs popped up in all three TNBC cell lines	14 DEGs popped up in Hs578T and BT549 cell lines	22 DEGs popped up in Hs578T and SUM149PT cell lines	41 DEGs popped up in SUM149PT and BT549 cell lines	79 DEGs popped up in at least two TNBC cell lines	117 DEGs popped up in Hs578T cell line	495 DEGs popped up in BT549 cell line	401 DEGs popped up in SUM149PT cell line
SNCA	RASGRP3	TBC1D5	MGP	SNCA	MOCOS	LUM	SNAPIN			PLA2G4C	FNBP4	CNOT4	ARNTL2	PLA2G4C	FNBP4	ARNTL2	PHLDB1
MRPS27	PNMA2	SCG2	MYL6	MRPS27	SNCA	HIST3H3	ADORA1			ULK1	TRIM16L	TGFBR1	WDR4	ULK1	CASP1	GMEB1	ACADVL
SREBF2	FHL1	UBL7	ADA	SREBF2	TWISTNB	RAPGEF4	TIMELESS				SERPINE1	C1S	SIK1	FNBP4	TRIM16L	CHMP7	ATP6V1A
SSR2	ZNF25	KIF3B	MAGED1	SSR2	DKC1	MGP	MELK				SQSTM1	PLPP3	CAB39L	TRIM16L	CNOT4	WDR4	TRIM56
MMGT1	CGREF1	CHST14	ARPIN	MMGT1	ENTPD5	SIAE	HIST1H2AE				HMGA2	NFKBIZ	ACADVL	SERPINE1	ATXN7L1	KLF6	CMPK1
BEX3	RBL2	YBX3	TMBIM6	BEX3	RASGRP3	MLLT3	PARVB				CD68	C3	E2F3	SQSTM1	SLC25A24	CDK5RAP2	UBXN4
CETN2	RNASE4	CENPH	TXNDC12	CETN2	SMC5	NTN5	ADA				CTSD	GBP1	SLC30A1	HMGA2	IL31RA	MECP2	IRF6
PCBD1	C12orf49	HIST1H2AI	C1orf198	PCBD1	AMMECR1L	LRRN1	SH3BP2				AIFM2	SLC7A11	RELL2	CD68	SERPINE1	DNAJC11	WWC1
RPS26	OLFML2B	SLC39A1	TCEAL8	RPS26	SV2A	SEMA5B	FKBP11				HELZ2	ARHGAP23	PQLC2	CTSD	TGFBR1	RMND5B	E2F3
ERGIC1	ANKRD13C	RELL1	SMUG1	ERGIC1	ETV4	MCOLN3	BOC				IRGQ	KIAA1217	ACAP3	AIFM2	GBP2	TMEM87A	ZNF248
UBE2M	SLC38A1	FANCC	PYURF	UBE2M	ESPL1	KREMEN1	MTUS1				TAP1	DDX52	DUSP4	HELZ2	AKR1B10	SAFB	TGFBR1
KIAA1191	THOC3	CEP89	TMEM14A	KIAA1191	SPPL3	CDON	BEX3				MMP1	EGF	COL16A1	IRGQ	TOR1B	GGA1	NFRKB
TRIQK	CLIC4	FABP5	ATOX1	TRIQK	MCRIP2	EPHA3	MAD2L2				KRT15	PANX2	VEGFA	TAP1	DDR1	BCAR3	PPP1R21
PNKD	SLC14A1	LRRC23	EBP	PNKD	EARS2	KRTAP5-9	NEMP2				MMP3	EID3	RFTN1	MMP1	HSPB8	TVP23C	SLC30A1
ACAT1	ARL2BP	NME1	HIST1H4E	ACAT1	TK1	CFHR1	CHDH					SLC37A2	NRP2	KRT15	LANCL2	IGF2R	PPP1R15B
ANXA1	EMB	IMPDH1	VKORC1	ANXA1	ARNT2	ZNF430	C14orf80					FAM71F2	INHBA	MMP3	CYTH4	GPX1	BRF2
DHCR24	RRAGA		PSMB4	DHCR24	RACGAP1	RAB20	CDKN2D					TNIP3	ADAM19	CNOT4	SQSTM1	ZMYND11	CNOT4
	EBPL		PDK3	RASGRP3	IGFBP3	PIGY	TPRG1					BMF	RNF19B	TGFBR1	C1S	BDP1	CSNK1D
			LOC728554	PNMA2	C2orf76	FGF10	SNRPD1					SOS2	TMOD1	C1S	RGS19	MSN	SLFN5
			SRPX	FHL1	RAB33B	KCNIP1	STMN3					IL1B	PDP2	PLPP3	PLPP3	JMJD7-PLA2G4B	CDH1
			MCTS1	ZNF25	RAB4B	RERG	HIST1H2AM					FGD6	PTPRB	NFKBIZ	SENP5	MGAT4B	RHBDF1
			ACVR1	CGREF1	MRPS27	LYRM9	TGIF2-C20orf24					SPP1	IRAK2	C3	CEP170	SHB	ATMIN
			HOXC12	RBL2	PNMA2	SLC44A3	CDCA5						MAFG	GBP1	HMGA2	MDGA1	TMEM154
			ATPAF1	RNASE4	RBPMS2	B3GALT1	OLFML2A						NUAK2	SLC7A11	H2AFX	CEP250	TRIM4
			STON1	C12orf49	TBC1D5	CLCA2	BANK1						ZGPAT	ARHGAP23	SLC12A8	MAP4K4	LGALS3
			C20orf27	OLFML2B	WBSCR27	MAGEE1	FAM216A						IL6	KIAA1217	NFKBIZ	RBM42	ATAT1
			P3H2	ANKRD13C	HCFC1R1	PPFIA4	TCTN3						DUSP10	DDX52	COL5A1	NF2	MLKL
			MRPS21	SLC38A1	MTR	ST6GALNAC3	GUCY1A2						WASH1	EGF	IGFBP5	AKAP13	MAFK
			APEX1	THOC3	HOXB9	CDH18	AKAP5						PSMC4	PANX2	GPAT3	OPTN	MAFG
			HIGD2A	CLIC4	ZNF619	SPTLC2	VKORC1						CXCL2	EID3	AGRN	CCDC12	CYP27C1
			FOXF2	SLC14A1	MRPS14	SLC14A1	RNF5						ICAM1	SLC37A2	C3	IL1RAP	BAIAP2
			RPLP0	ARL2BP	PCYOX1L	FHL1	ERP27						NCEH1	FAM71F2	FAM46C	TXNRD1	ANKIB1
			MCM6	EMB	FHL1	SAMD11	FKBP7						CXCL1	TNIP3	FOXK1	DCP2	GLTSCR1L
			FAM127A	RRAGA	BDNF	TMEM50A	WDR34						GBP5	BMF	SOD2	THRAP3	C3
			OLFML2A	EBPL	RNASE1	CD226	VSNL1						BIRC3	SOS2	GBP1	FNDC3A	NXPE3
			ATP1A1	TBC1D5	TEX29	CRISPLD2	AIF1L						CXCL8	IL1B	PILRB	STX12	TMOD3
			ANAPC5	SCG2	SCG2	ASNS	CCNE1						TRAF1	FGD6	SLC7A11	FSD1	RNF111
			HIST1H2BB	UBL7	GCDH	C4orf3	CBX6						CD82	SPP1	CHRNA9	DTYMK	RELL2
			PAICS	KIF3B	ZNF106	TMSB15A	HIST1H4A						PVRIG	ARNTL2	SNX9	ERCC2	TXNDC11
			CABLES1	CHST14	ZNF25	OLFML2B	SNAP25						TBC1D3H	WDR4	PLA2G4C	PLAUR	LRP1
			RAN	YBX3	SREBF2	NFATC2	RDM1						MAP3K11	SIK1	ARHGAP23	CYR61	MALAT1
			LY6E	CENPH	ABHD14A	GUCY1B3	GAREM2							CAB39L	ACSL5	TLN1	TOB1
			GUCY1A2	HIST1H2AI	ZNF440	CDH6	ARL2							ACADVL	PRPF3	IER2	VIPAS39
			TMEM97	SLC39A1	NRG1	PCDHB9	EYA1							E2F3	KIAA1217	PSMC5	SPECC1L
				RELL1	ABHD14B	PSG9	HIST1H4C							SLC30A1	DDX52	USP24	STOX2
				FANCC	CPT1C	HPSE	COPRS							RELL2	CD68	NUP85	CAPN7
				CEP89	CGREF1	PUS3	FGFR2							PQLC2	MAML3	PEA15	SUCLA2
				FABP5	C9orf69	MYL6	ERGIC1							ACAP3	BDKRB2	C2CD3	ANXA8L1
				LRRC23	ULBP1	ADA	FABP5							DUSP4	EGF	ZNF219	SETBP1
				NME1	SIMC1	LMBRD1	GPM6B							COL16A1	CTSD	ACAP2	PANK3
				IMPDH1	DOK1	SMARCA1	MGP							VEGFA	HBS1L	PPIL1	L3HYPDH
				MGP	ZFP90	SGCA	CHST14							RFTN1	IL36B	SAE1	LYST
				MYL6	TBXAS1	RNASE4	FGD1							NRP2	AIFM2	POLR2H	F3
				ADA	SSR2	PQLC3	HIST1H2BM							INHBA	MSC	TRIM8	NOC3L
				MAGED1	EPHB6	P4HA1	MRPL50							ADAM19	IKZF2	TNRC6A	DNAJB14
				ARPIN	GDNF	LUZP2	TRIQK							RNF19B	SASH1	ACTN4	AFF4
				TMBIM6	IL17RC	TMEM179B	CTSV							TMOD1	PANX2	SPHK1	GOLGA3
				TXNDC12	MMGT1	PCDH20	MLEC							PDP2	HIST3H2BB	SLTM	PPIL4
				C1orf198	RBL2	MAGED1	CENPM							PTPRB	IP6K2	CD44	ACAP3
				TCEAL8	UBL7	PCDH18	HIST1H3A							IRAK2	HELZ2	THUMPD3	UBR2
				SMUG1	PPIL6	MRPS27	CETN2							MAFG	ULK1	STEAP3	LTBP3
				PYURF	DFNA5	PCBD1	HIST1H1B							NUAK2	EPCAM	SLC35A2	GPR39
				TMEM14A	PSCA	PM20D2	FANCD2							ZGPAT	TNKS	QSOX1	FN1
				ATOX1	RNASE4	TMEM53	ZNF362							IL6	MYO5A	TDP2	BID
				EBP	MAD2L1	FGGY	SRPX							DUSP10	EID3	SIK1	SP3
				HIST1H4E	KRT34	PSG5	HEBP1							WASH1	AKR1B1	TNFRSF10B	BNC1
				VKORC1	KIF3B	ZNF41	IFT57							PSMC4	TNC	PELO	SSH3
				PSMB4	AXL	C12orf49	UBE2M							CXCL2	CLN8	CHAF1A	CRY2
				PDK3	CHST14	CGREF1	MPP2							ICAM1	SLC37A2	CIT	SLC12A6
				LOC728554	C12orf49	ARPIN	HIST2H3C							NCEH1	NMNAT2	ADM	FOSL1
				SRPX	BEX3	PDCD4	KDELC2							CXCL1	LIMS4	STAU1	ATG12
				MCTS1	ODC1	PRELID2	CCDC74A							GBP5	IRGQ	DRAP1	FGD6
				ACVR1	YBX3	CD9	BRSK1							BIRC3	FAM71F2	STMN3	GALNS
				HOXC12	CENPH	THOC3	FAM213B							CXCL8	FBXL18	PXDNL	RGS11
				ATPAF1	TUBB4B	RRAGA	VANGL1							TRAF1	PPM1D	UBB	SNAI2
				STON1	CASP2	SNAI2	KLHL23							CD82	SLC35E3	BCAS4	IPMK
				C20orf27	SLC29A1	POMGNT2	SAP30							PVRIG	TMEM248	KNSTRN	GGCX
				P3H2	CETN2	PLCD1	LPL							TBC1D3H	RAB7B	SMIM15	ABL2
				MRPS21	HIST1H2AI	ERGIC1	C19orf57							MAP3K11	CHPF2	TSSC4	MYZAP
				APEX1	PLK2	MR1	HIST1H2BE								TAP1	RRP1B	NCEH1
				HIGD2A	SLC39A1	TMBIM6	FKBP4								OTUB2	CAB39L	NFKBIZ
				FOXF2	TMEM206	ZNF25	HIST1H2AI								SYNRG	RUSC2	FSCN2
				RPLP0	RELL1	TXNDC12	RELL1								LRRC37A	UPF3B	BCL2L1
				MCM6	GALE	GPRC5A	HIST1H3B								CFI	CYTH2	KRT17
				FAM127A	OLFML2B	GLRX	HIST2H2AC								TNIP3	FNBP4	CAB39L
				OLFML2A	APOBEC3F	WTH3DI	HIST1H2BB								ACVR2A	PKM	VPS29
				ATP1A1	ANKRD13C	TUBB2B	ZNF559								CD226	ZNF432	INO80D
				ANAPC5	PCBD1	SNCA	PDK3								MMP1	GPX4	AP5Z1
				HIST1H2BB	RPS26	MRAP2	HIST1H3F								SHQ1	MSTO1	ANKRD10
				PAICS	SLC38A1	TES	SZRD1								BMF	TFAM	KPNA4
				CABLES1	FAM72A	NCALD	LARGE2								LRRC75B	BIRC2	MFSD11
				RAN	DHRS9	UBE2Q2L	SDC2								GPIHBP1	HADHA	C18orf21
				LY6E	DDX59	FAM46A	EMC9								AKR1B15	PUS1	ITCH
				GUCY1A2	SCCPDH	ZNF853	CENPH								C17orf80	LUZP1	SLC7A11
				TMEM97	SPANXA2	SC5D	CCDC74B								RGPD1	ZFAND2A	HM13
					FANCC	C1orf198	DTD1								CLEC16A	CCDC117	TPST1
					CCDC190	RASGRP3	BCL7A								DYNC1I1	GSTP1	PQLC2
					CEP89	PNKD	KCNK2								PROC	LYAR	FBXO42
					HHIP	TCEAL8	HIST1H1D								USPL1	ACADVL	ARHGAP31
					ERGIC1	TRIQK	TUSC2								TMEM57	CREB3	NPLOC4
					THOC3	SMUG1	HIST1H2BI								SOS2	ATP8B1	ARNTL2
					UBE2M	DECR1	NOL4								AACS	NSFL1C	ZNF789
					PIGF	SSR2	TCTN2								FLNC	TRABD	SERPINB7
					ANPEP	PFKFB4	HIST1H2BL								IL1B	CHST3	POTEG
					KIAA1191	NIPSNAP3B	BLM								FGD6	ARHGEF2	MAP3K8
					TRIQK	PYURF	ASF1B								OPLAH	THSD1	RUNX1
					CLIC4	CPA4	C1orf123								NRCAM	E2F3	INPP5A
					FABP5	TTLL1	CCP110								HSD11B1	MTMR12	CAMK2G
					CPED1	CETN2	SPC24								IFI27	YWHAH	CABYR
					SLC14A1	SNRPG	C20orf27								KRT15	STX4	ATP7A
					B3GLCT	C1orf43	HIST2H2AB								ZNF747	SMOX	SESTD1
					GLIPR2	COL3A1	HIST1H3G								TRIM22	SHPK	CYB5R1
					ANTXR1	BEX3	POLI								MPZ	ESYT1	IDE
					ARL2BP	RAB10	TMEM17								MMP3	SLC30A1	PDP2
					EMB	FAM198B	MCM6								SPP1	RMDN3	PISD
					KLHL11	MAGED4	PCBD1								CASQ1	MTMR9	MYO1E
					SENP2	TMEM14A	ZDHHC4								AHDC1	TCHP	NRP2
					COX15	KIAA1211L	SAAL1									AGAP11	MAP1B
					SCN1B	RNASET2	ST8SIA4									DDAH2	ST3GAL4
					PLGRKT	ANXA1	UROS									DHDDS	OCLN
					PNKD	KIAA1191	CUEDC2									BSDC1	GTDC1
					LRRC23	ETHE1	HIST1H1A									H2AFY	VEGFA
					MED30	COL12A1	HIST1H3C									MAPK12	ITGB8
					NUDCD1	EDIL3	HIST1H2BF									ELK3	GBP5
					ACAT1	ATOX1	ATOX1									IDH3B	BMP2
					NME1	SMIM19	RABL3									ETV5	RNF19A
					ANXA1	GMPPA	STON1									MAP3K14	AHNAK2
					DHCR24	PLXDC2	TMED1									LENG1	CD82
					ZNF83	GPR146	MORC4									PRKDC	LRRC37A3
					AIP	OSTC	PSRC1									RGS3	KIF1B
					IMPDH1	ABRACL	HIST1H4B									COTL1	NBPF12
					RRAGA	ATP6V1D	PYURF									RAP1GAP2	NRIP1
					EBPL	CPA3	NPM3									CC2D1B	FLCN
						MANF	SNRNP25									RELL2	MSS51
						TET1	HIST1H3D									IFIT3	BORCS8
						ZNF608	HIST1H4F									PQLC2	WDFY3
						RHOG	PIGX									NPTX1	RPS6KC1
						EBP	CRIP1									PSEN1	FAM214B
						ACAT1	HIST1H2AG									ZC3H12C	EFNA1
						CD109	MYL6									ZNF367	IL23A
						CLIC4	P3H1									PGBD4	MAPK8IP3
						PSG4	SLC41A3									ZNHIT6	TNFAIP2
						NAPG	PBK									RAB11FIP3	LSMEM1
						TOMM6	QARS									TFE3	NOD1
						PLPP1	HIST1H1C									PDCD2L	CBLL1
						HIST1H4E	LYAR									ZNF324	WDR4
						PPP1R3C	TMED8									AMDHD2	SREK1IP1
						VKORC1	GUSB									COL6A1	RHOV
						UBQLN2	IMPDH1									TRMT61A	DNAJB6
						CCDC167	NASP									MOK	FLRT3
						EFEMP1	RAD51AP1									H2AFB1	LRRC39
						PDE1C	LRRC23									HEXIM1	KRT6A
						NEU1	MYBL2									ACAP3	ZNF217
						PSMB4	ATP5G2									EXOSC10	CFB
						EMB	AARSD1									PARP3	DAPK1
						MAP3K6	KIF4A									MLLT4	CDK6
						PLSCR4	UNG									PC	ARMC8
						PDK3	MPV17L2									TCOF1	POTEH
						SQLE	PASK									PDRG1	DENND2C
						MMGT1	FAM72C									PRPF6	HBEGF
						C7orf31	SNRPB									DUSP4	SERPINB3
						SLC25A23	MND1									TRIO	CCNL1
						CARM1	ARHGAP24									ATF5	NEDD9
						RBL2	TRIP13									PCGF2	FLNB
						PSMA2	HIST1H3H									NRG1	RNASEL
						FAM120AOS	LOC728554									H1F0	CDH13
						SPCS3	HIST1H2AL									RPS19BP1	MGST2
						CDH11	ANXA1									COL16A1	MURC
						PPA2	HIST1H2AJ									GUK1	DNM1
						LOC728554	OSGEP									SURF6	MIER3
						PDE7B	PRKD1									FIBP	BMF
						SRPX	TMPO									KLF4	HEPHL1
						MCTS1	GSTO2									R3HCC1	MYO10
						WDR78	CENPF									NSUN5	MAFB
						DOCK11	RPLP1									PPIP5K1	RAB8B
						HIST4H4	HIST1H2BN									NOC4L	GFOD1
						RPS26	MED19									GSDMD	SIK1
						CAPZA2	MRPS27									FAM126B	KIAA1217
						WLS	EXOSC5									SMARCB1	KCNC4
						NRN1	MORN4									PRMT6	TUBG2
						NDUFA7	APEX1									SLC7A6OS	WASH1
						INSIG2	LY6K									IRGQ	LAMA5
						SREBF2	CDC45									SKI	GRB2
						TMEM70	CCDC34									PAQR4	ARID4A
						KCNH1	CMSS1									CCDC93	SMCO2
						LONRF1	STMN1									C20orf96	CDC42EP2
						ACVR1	HIST1H2AK									TNFRSF12A	C6orf132
						HOXC12	GPD2									HDAC1	GEMIN8
						ATPAF1	PRG2									GTF3C4	CCDC169
						HMOX1	ASMTL									SARS2	TTC14
						STON1	HOXC13									SSFA2	SAMD12
						SPG21	PHF19									SLC3A2	SLC37A2
						FOXP2	ARPIN									GBP3	TMC7
						AK4	TBC1D5									PPP1R18	CSGALNACT1
						BLOC1S1	RAN									MAFF	SCD
						PBX1	SHCBP1									VEGFA	ZSCAN31
						PSG8	HAT1									KLF2	SYT14
						ANG	TMA7									CDCP1	TBC1D3G
						PRUNE2	PEG10									PLCB3	SLC10A7
						RAB7A	NUF2									STK11IP	LPAR5
						ERO1A	TMEM97									ATAD3B	MYCBP2
						GMDS	HPRT1									SEMA3C	HECTD2
						IDI1	RPL18									RFTN1	PLEKHA7
						EFNB3	MRPL43									THBS1	MINOS1-NBL1
						DHRS4L2	HIST2H2AA4									PLA2G4C	GPR21
						CAV1	BRI3BP									C8orf46	RBP1
						C20orf27	SLC39A1									NRP2	PFKFB4
						ST5	GINS2									ZNF641	ZNF552
						BTD	LEF1									AEN	DUSP16
						P3H2	TCEAL8									ARHGEF1	CLEC2D
						VAMP3	DTYMK									PNMAL1	GPR135
						GNG10	C1orf198									DUSP5	LURAP1L
						KYAT3	HIST2H3A									ZBTB8B	EHF
						ARV1	SUV39H1									PNKP	SNX29
						LDHA	FAM234A									MCTP1	NBPF9
						UGDH	RFWD3									BUD13	FAM126A
						OXSR1	DTL									INHBA	IGF2BP3
						MRPS21	TM9SF1									MMP3	TRPV1
						PFN2	RPS24									CIZ1	ICAM1
						CDKN2C	IGFBP2									ADAM19	DDX52
						SAP30L	F8A2									PIK3CD	SEC61A2
						SCP2	PSIP1									PIM1	NPIPB8
						APEX1	RUSC1									ZSCAN22	LOC100996485
						HIGD2A	DSCC1									CERS2	MXD1
						AKIP1	RPL13AP5									DPP9	FLJ39632
						PCOLCE2	IFT46									RUVBL2	PLPP3
						FOXF2	RNF166									SEPHS1	PLAU
						FOXO4	ERCC6L									RHPN2	EVI5
						SDF2	HIST1H1E									GPANK1	RNF19B
						MAN1A1	KIF3B									IER5	CXCL2
						GJA1	RPL37A									CRCP	PSMC4
						MFAP2	MASTL									BCL2L12	SLC8B1
						GNPTAB	INSR									PITPNM1	CTBP2
						BCKDHB	RAB23									CEP85	RFTN1
						SLFN5	POLE3									ISOC2	CLOCK
						ZNF614	ACAT1									FGF5	BAG1
						KLHDC2	LXN									FBRS	DDIT3
						LIMA1	NME1									TAOK3	ADARB1
						LPCAT3	HIST2H4B									MAPK11	C15orf48
						ZNF287	TYMS									NFE2L3	CCL20
						RAB11A	SNRPF									EGFL7	CD274
						TMED3	UMPS									RNF19B	ADAM19
						SLC38A1	IFITM2									TMOD1	NUAK2
						NARS	HIST1H2AB									CCDC137	ITPKC
						MARVELD1	HIST1H4H									CDKAL1	ZNF707
						MTPN	NHP2									NR1D1	EFCAB14
						SMIM14	MOV10									LRIG1	ARHGAP23
						SLC22A5	HIST1H2BJ									TPRN	FOXD4L3
						TOMM70	RPL18A									AIFM2	TRAF1
						IFITM3	RRS1									RPS6KB2	SRGAP3
						BDH2	APITD1									DCAF15	SEMA7A
						CNKSR3	UBL7									DTL	MROH1
						CAT	PNKD									MAP2K3	LAMB3
						RPLP0	NCAPG									TJAP1	TARSL2
						MCM6	MRPL37									ETV4	COX6B2
						DHCR24	MRPS21									CD83	NCF2
						DUSP14	IGF2BP2									DHPS	RAET1E
						ACKR3	AREG									ZNF205	RAB17
						CCDC80	CRYBB2									TMEM222	SRMS
						CREM	ZWINT									ECE1	DUSP8
						KDELR3	C1QBP									HUNK	STXBP1
						ANKRD13C	HSD17B11									PSMD13	LAMC2
						MXI1	EIF5A									HELZ2	DCAF4L1
						EBPL	HIST1H4I									PPP1R37	SLC46A3
						KCNMA1	PPA1									CCND3	C3ORF52
						EEPD1	BST2									WDFY2	GBP1
						PNMA2	RACK1									C19orf47	FAM219A
						FAM127A	CIT									TELO2	LYRM4
						OLFML2A	TXNDC12									CCDC127	AGFG2
						ZNF385D	HIST1H2BD									CDC34	ITGAE
						ATP1A1	HNRNPA1L2									KLHL18	NEGR1
						NIT1	SCG2									STRIP1	WDR59
						ANAPC5	GMNN									PLXNA1	IL1B
						ENO2	PBX3									SGSM3	NPIPB11
						HIST1H2BB	HIST1H4E									ODF2	ALS2CL
						UBE2M	DLGAP5									PPP6R1	COL16A1
						CSE1L	SF3B5									GDF15	IRAK2
						CNIH4	TSHZ1									USP35	SLC2A6
						PAICS	TOMM22									PDP2	PLA2R1
						MRPL57	SSR2									UBE2S	TNIP1
						RPL15	EXOSC8									IER3	GPBP1
						ICK	MCM7									PPRC1	CXCL1
						PNRC1	HNRNPD									GADD45A	NPIPB4
						FTSJ1	EBAG9									SETD1B	ESRP2
						CABLES1	HIST2H2BF									WDR83	ZGPAT
						SEC31A	SLC43A1									MMP14	FAM25C
						PGK1	ILVBL									SHARPIN	EID3
						IFNAR2	P3H2									SQSTM1	PPP1R12B
						NAV1	SPA17									JUN	SERPINE2
						CUL4B	TERF2									COL18A1	ACOX3
						CTNNB1	EXOSC2									PTPRB	ZNF678
						RAN	HMGN5									SUN2	TIGD7
						CRELD2	CEP89									CTBP1	BHLHE40
						GK	HMGB3									RRP1	SLC4A2
						KLHDC10	TUBG1									PPP1R15A	ALPK3
						LY6E	KIF20B									EFL1	BIRC3
						TNFRSF19	RPS26									PARD3	RFX8
						GUCY1A2	ATPAF1									IRAK2	THEMIS2
						GRTP1	UQCRH									DDX19A	MBD5
						VDAC1	HIST1H2AC									GPATCH4	GRHL1
						WDSUB1	MEA1									C16orf52	IL1RN
						TMEM97	FANCC									GATA2	EFEMP2
						HOMER1	MYH10									LRRC47	PLK3
						MBNL2	ZNF449									DDX42	APOL1
						TGFBI	PITPNC1									TACO1	SETD5
						PEAK1	OGFOD3									HLA-B	PANX2
						PDCD6	PARP2									SNX21	IL1RL1
						GSTM3	MIPEP									TRIM7	SAMD9
						CMC1	APLP1									MAFG	PHF11
						CREBL2	RPL5									RAB3IL1	NANOS3
						ARL2BP	MCM3									SAC3D1	TNIP3
							ERH									RNF44	SOS2
							RPL27A									ATG2A	METTL8
							HMMR									JPH2	POLR2E
							PDCL3									NUAK2	MAPKBP1
							PAIP2B									EHD2	LOC388282
							DCXR									TPCN2	ZNF513
							VIM									NAV3	DUSP4
							AGMAT									BCL7A	MAP3K11
							KIF20A									LRWD1	PSEN2
							HOXC12									TXLNG	TMIE
							NUSAP1									EHD1	ZNF48
							TROVE2									CCDC91	RND3
							EBP									EML6	PDGFB
							APOBEC3C									DMPK	C1S
							RANBP1									KCNIP3	SPP1
							NCAPH2									FBXW2	SP140L
							LOX									CAMK2N1	RGAG1
							RNF26									MMP1	LYG1
							KIAA1191									CEBPB	TMOD1
							NEK2									IVD	PRR4
							PTX3									TNFRSF10A	AKR1C3
							MRPL24									POU2F2	MROH6
							ACVR1									PHF2	PEX16
							HIST1H2BC									CLK3	FAM71F2
							RPL41									HDAC9	PTPRB
							SUCLG1									IRF2BP1	LOC256021
							RPL23A									GGT6	MSH4
							DAG1									NT5E	MFAP2
							ZNF511									RELB	INHBA
							CUTA									ZGPAT	TRANK1
							LCLAT1									TRIM41	DUSP10
							ATIC									XDH	SAA2
							ZNF7									SMIM13	EME2
							RPF1									PNMA6A	SPSB2
							MCM10									TNFRSF1B	SCHIP1
							IFI30									TUSC1	RBBP8NL
							CDCA7L									ZNF503	HGS
							TMBIM6									CTSD	ASPSCR1
							RPL6									ARMC5	ARHGAP32
							HAUS1									TAP1	LAMA3
							NDUFB10									LOC100289333	SFN
							SREBF2									MAN2C1	MEOX1
							RAD51									SSBP4	IL1A
							ATG9A									IL6	AKR1C1
							CCNA2									PKMYT1	KIAA1024
							MACROD1									DUSP10	TCIRG1
							ATP1A1									SLC38A10	ADGRG4
							E2F7									DPF1	CDRT4
							NME2									ARFGAP1	NMNAT1
							APRT									RAB29	MKRN2OS
							RPL35									MEX3B	GSDMC
							DDB2									CYB561D1	KRT16
							SDHAF4									FKBP2	EDN1
							HNRNPUL2									WASH1	TBC1D3B
							INPP5F									PIP5K1C	CXCL8
							CABLES1									EFR3B	TNFSF15
							NCAPD3									ABCB8	GIPR
							COASY									FAM65A	KIAA0895L
							MMGT1									ELMO2	IL6
							PRELID3B									C21orf2	CEP295NL
							BACE1									RELT	ZNF628
							CETN3									PSMC4	TBC1D3H
							PLAC8									CD68	NOL10
							TIMM21									N4BP3	ULK1
							LY6E									PDCD1LG2	PVRIG
							COMMD4									PAQR5	SLC26A9
							UBE2N									SYMPK	JAKMIP3
							NONO									TRAF3	PDE4DIP
							RPL7									ADAMTSL5	MUC16
							SMC3									ARSI	C11orf95
							SET									TESK1	EGF
							PSMD10									ETS2	COL4A2
							SEPHS1									ANKS3	C1orf116
							NCAPD2									RUFY2	UCN2
							PRSS12									CYP27B1	VHL
							AURKB									CXCL2	SLC22A4
							PTGFRN									IFI35	RSPO3
							IQGAP3									NELFB	S100A9
							C19orf48									PIN1	TP53AIP1
							PPDPF									SLC16A6	TBC1D29
							ZMAT2									ZNF71	RNF224
							ENY2									RIN1	SH3D21
							SCMH1									SLIT2	AKR1C2
							SMUG1									SPRY4	DBNL
							PRC1									TICAM1	FADS3
							RWDD4									SERPINE1	TTYH3
							CDCA3									PAQR9	PLA2G4C
							MAK16									MRPL27	ZNRF1
							OXCT1									C9orf142	TMEM86B
							RPL24									ICAM1	TRIM52
							HIST1H2AD									BAP1
							ANAPC15									SPRYD4
							NEK4									TRIM16L
							SMYD2									CCDC130
							RPL4									PTX3
							UBR7									MZT2A
							ETV5									CXCL5
							CNBP									SLC16A3
							TMA16									CHGB
							ADIPOR1									NCEH1
							PAICS									SAMD10
							EMP1									CXCL1
							CNN3									TSPAN10
							EIF3E									CD2BP2
							RPL3									C7orf49
							ALDH6A1									TGM2
							SF3A3									TNK2
							MYO19									CREBZF
							FAM127B									SPTAN1
							C11orf1									CYP1A1
							LSM2									MNT
							KIFC1									HMGA1
							RPL10A									COL13A1
							ATP5L									KHNYN
							SETD3									ATRIP
							HIGD2A									IL27RA
							TMEM14A									USP21
							DCTPP1									GBP5
							TCOF1									KAT2A
							TIMM10									HMGA2
							MRPL51									TIGD5
							NLE1									BIRC3
							NDUFA5									DUSP6
							PHC1									CDKN2D
							RPS23									DUS3L
							TFDP1									IL4I1
							NDUFS5									DPH7
							MAGED1									CXCL8
							SPAG5									AHRR
							AKR7A2									TRIM16
							BCAT1									TRAF1
							TNFAIP8L1									EPHA2
							HSPA8									ACSF3
							DHCR24									SIPA1
							RPL9									ANTXR2
							FAM127A									LOC101927572
							MCTS1									CD82
							PRDX4									MARCH4
							USP42									ITGA5
							YWHAB									SLC25A35
							SMARCD1									DCDC2
							PLS3									ZSCAN20
							YBX3									PROCA1
							C9orf40									DALRD3
							TCFL5									CCDC78
							EXOSC9									PVRIG
							ATXN10									PAF1
							DENND5A									TBC1D3H
							CENPN									CLDN1
							CENPU									ULK1
							PARK7									MBD1
							HYPK									TMEM40
							CCSAP									SAPCD2
							H2AFZ									IL12A
							FUS									C19orf25
							EIF4G1									SH3TC2
							RPS17									GLYCTK
							CLMP									SLC43A2
							HNRNPH2									KLF15
							SLC6A15									LRRC73
							DDTL									SLC38A7
							SNCA									MAP3K11
							RPLP0									FBXL8
							GTPBP4									KCTD11
							UXT									BRPF1
							IMPDH2									E4F1
							PSMB4									CARD9
							FANCI									CEMIP
							RAD21									FZR1
							RPS3									ROBO4
							IFT52									PDF
							SEMA3F									NOP9
							PPIA									TSR3
							PRKAG1									NFKB2
							CDK19									SIX5
							HSPD1									PRDM8
							ATP5O									DNALI1
							SLAIN2									ZASP
							RCN2									NFKBIE
							CKAP4									QSOX2
							ANAPC5									NAT14
							LMNB1									C6orf58
							GLO1									KRT15
							HMGN3									CCM2L
							KIF15
							NSA2
							DEK
							FOXF2
							SPTSSA
