# Supplementary material for: Integrative analysis of genomic amplification-dependent expression and loss-of-function screen identifies ASAP1 as a driver gene in triple-negative breast cancer progression
Source: Oncogene. 2020 Mar 31;39(20):4118–31. doi: 10.1038/s41388-020-1279-3 (PMC7220851; doi:10.1038/s41388-020-1279-3)
Supplement: Supplementary file 6 — Supplementary Table 5 [file 41388_2020_1279_MOESM6_ESM.xlsx]

## Sheet: Supplementary Table 5
Table S5. Enrichment of ASAP1-regulated genes in 20 clusters.
GroupID	Category	Term	Description	LogP	Log(q-value)	InTerm_InList	Genes	Symbols
1_Summary	Reactome Gene Sets	R-HSA-1280215	Cytokine Signaling in Immune system	-7.58181	-3.36832	21/690	301,330,1846,2633,2919,2920,3383,3553,3569,3576,3656,4312,4314,5692,5704,6175,6655,7422,8878,9040,115362,51433,476,968,3624,4830,5054,5165,5901,6696,79931,718,6622,11221,7046,7185,7857,90,1950,5787,8091,8828,25932,100,23657,8613,100287171,1509,8728,55214,4061,84619,133418	ANXA1,BIRC3,DUSP4,GBP1,CXCL1,CXCL2,ICAM1,IL1B,IL6,CXCL8,IRAK2,MMP1,MMP3,PSMB4,PSMC4,RPLP0,SOS2,VEGFA,SQSTM1,UBE2M,GBP5,ANAPC5,ATP1A1,CD68,INHBA,NME1,SERPINE1,PDK3,RAN,SPP1,TNIP3,C3,SNCA,DUSP10,TGFBR1,TRAF1,SCG2,ACVR1,EGF,PTPRB,HMGA2,NRP2,CLIC4,ADA,SLC7A11,PLPP3,WASHC1,CTSD,ADAM19,P3H2,LY6E,ZGPAT,EMB
2_Summary	GO Biological Processes	GO:0019216	regulation of lipid metabolic process	-6.71756	-3.05609	15/397	37,301,476,718,2171,3553,5165,5901,5934,6622,6721,57546,85441,150094,100287171,38,100,1718,1950,3614,4830,5092,10682,23583,113189,6696,84650,23657,25953,8613,100996939	ACADVL,ANXA1,ATP1A1,C3,FABP5,IL1B,PDK3,RAN,RBL2,SNCA,SREBF2,PDP2,HELZ2,SIK1,WASHC1,ACAT1,ADA,DHCR24,EGF,IMPDH1,NME1,PCBD1,EBP,SMUG1,CHST14,SPP1,EBPL,SLC7A11,PNKD,PLPP3,PYURF
3_Summary	GO Biological Processes	GO:2001233	regulation of apoptotic signaling pathway	-6.67568	-3.05609	15/400	90,3383,3553,3624,5054,7009,7046,7185,7857,8406,8531,9500,28978,51060,90427,27018,100,1307,3569,328,968,6622,8091	ACVR1,ICAM1,IL1B,INHBA,SERPINE1,TMBIM6,TGFBR1,TRAF1,SCG2,SRPX,YBX3,MAGED1,TMEM14A,TXNDC12,BMF,BEX3,ADA,COL16A1,IL6,APEX1,CD68,SNCA,HMGA2
4_Summary	GO Biological Processes	GO:0070555	response to interleukin-1	-6.67334	-3.05609	11/199	301,2633,3383,3553,3569,3576,3656,5692,5704,6622,8878,968,1509,6890,9371,23180,23657,25953,1871,4175,5934,91768,51433,1069,3018,8367,64946,2273,8091,330,7046,8329,79931,9040,1950,4850,9500,90427	ANXA1,GBP1,ICAM1,IL1B,IL6,CXCL8,IRAK2,PSMB4,PSMC4,SNCA,SQSTM1,CD68,CTSD,TAP1,KIF3B,RFTN1,SLC7A11,PNKD,E2F3,MCM6,RBL2,CABLES1,ANAPC5,CETN2,HIST1H2BB,HIST1H4E,CENPH,FHL1,HMGA2,BIRC3,TGFBR1,HIST1H2AI,TNIP3,UBE2M,EGF,CNOT4,MAGED1,BMF
5_Summary	GO Biological Processes	GO:0010942	positive regulation of cell death	-5.99662	-2.67275	19/716	301,1871,3569,3624,4296,4314,6622,6655,7046,8091,8406,8878,9040,9500,10687,27018,84883,90427,150094	ANXA1,E2F3,IL6,INHBA,MAP3K11,MMP3,SNCA,SOS2,TGFBR1,HMGA2,SRPX,SQSTM1,UBE2M,MAGED1,PNMA2,BEX3,AIFM2,BMF,SIK1
6_Summary	KEGG Pathway	hsa04668	TNF signaling pathway	-5.94758	-2.67275	8/108	330,2919,2920,3383,3553,3569,4314,7185,3576,8091,64332,2633,5692,5704,8531	BIRC3,CXCL1,CXCL2,ICAM1,IL1B,IL6,MMP3,TRAF1,CXCL8,HMGA2,NFKBIZ,GBP1,PSMB4,PSMC4,YBX3
7_Summary	GO Biological Processes	GO:0042762	regulation of sulfur metabolic process	-5.48635	-2.44888	4/15	5165,6622,23657,57546,37,301,1950,2171,3553,5692,5704,5901,6721,150094,25953,38,100,2977,3614,4830,10606,4314,718,8605,113189,100996939	PDK3,SNCA,SLC7A11,PDP2,ACADVL,ANXA1,EGF,FABP5,IL1B,PSMB4,PSMC4,RAN,SREBF2,SIK1,PNKD,ACAT1,ADA,GUCY1A2,IMPDH1,NME1,PAICS,MMP3,C3,PLA2G4C,CHST14,PYURF
8_Summary	GO Biological Processes	GO:0051048	negative regulation of secretion	-5.14609	-2.29707	10/232	100,301,1950,2633,3553,3624,6622,7009,7779,25953,2171,3383,6721,28978,3569,6696,23568,56666,476,2273,150094	ADA,ANXA1,EGF,GBP1,IL1B,INHBA,SNCA,TMBIM6,SLC30A1,PNKD,FABP5,ICAM1,SREBF2,TMEM14A,IL6,SPP1,ARL2BP,PANX2,ATP1A1,FHL1,SIK1
9_Summary	GO Biological Processes	GO:0050727	regulation of inflammatory response	-5.12193	-2.29707	14/468	100,301,330,716,718,3553,3569,4314,5054,5692,6622,11221,64332,115362,3656,5704,23180,79931,3576,7422,7857,3383,90,7046,2295,8091,1950,6696,6721,8828,4312,7185,8613,7009,3624,1509,23568,81573	ADA,ANXA1,BIRC3,C1S,C3,IL1B,IL6,MMP3,SERPINE1,PSMB4,SNCA,DUSP10,NFKBIZ,GBP5,IRAK2,PSMC4,RFTN1,TNIP3,CXCL8,VEGFA,SCG2,ICAM1,ACVR1,TGFBR1,FOXF2,HMGA2,EGF,SPP1,SREBF2,NRP2,MMP1,TRAF1,PLPP3,TMBIM6,INHBA,CTSD,ARL2BP,ANKRD13C
10_Summary	KEGG Pathway	hsa05219	Bladder cancer	-4.96566	-2.17002	5/41	1871,1950,3576,4312,7422,718,5054,9779,3553,6622,330,3569,6655,7046,7185,25780,11037,81573,5934,3383,23568,84619	E2F3,EGF,CXCL8,MMP1,VEGFA,C3,SERPINE1,TBC1D5,IL1B,SNCA,BIRC3,IL6,SOS2,TGFBR1,TRAF1,RASGRP3,STON1,ANKRD13C,RBL2,ICAM1,ARL2BP,ZGPAT
11_Summary	GO Biological Processes	GO:0007050	cell cycle arrest	-4.93932	-2.16717	10/245	1718,3576,3624,4850,5934,7046,8091,10669,10670,81617,90,301,328,1069,2273,4175,5692,5704,51433,1950,3553,9371,150094	DHCR24,CXCL8,INHBA,CNOT4,RBL2,TGFBR1,HMGA2,CGREF1,RRAGA,CAB39L,ACVR1,ANXA1,APEX1,CETN2,FHL1,MCM6,PSMB4,PSMC4,ANAPC5,EGF,IL1B,KIF3B,SIK1
12_Summary	GO Biological Processes	GO:0030198	extracellular matrix organization	-4.83036	-2.07044	12/368	1307,2295,3383,3569,4312,4314,5054,6696,7046,8728,169611,100287171,1509,55214,90427	COL16A1,FOXF2,ICAM1,IL6,MMP1,MMP3,SERPINE1,SPP1,TGFBR1,ADAM19,OLFML2A,WASHC1,CTSD,P3H2,BMF
13_Summary	GO Biological Processes	GO:0001781	neutrophil apoptotic process	-4.70553	-1.99137	3/8	301,3569,23657,100,1307,3383,3553,7422,8613,8728,11221,64332,285613,718,2633,3576,5054,2176,3624,716,23180,328,475,1718,4314,6622,6890,127544,4830,8091,968,1509,2171,2919,3614,5787,7779,25932	ANXA1,IL6,SLC7A11,ADA,COL16A1,ICAM1,IL1B,VEGFA,PLPP3,ADAM19,DUSP10,NFKBIZ,RELL2,C3,GBP1,CXCL8,SERPINE1,FANCC,INHBA,C1S,RFTN1,APEX1,ATOX1,DHCR24,MMP3,SNCA,TAP1,RNF19B,NME1,HMGA2,CD68,CTSD,FABP5,CXCL1,IMPDH1,PTPRB,SLC30A1,CLIC4
14_Summary	GO Biological Processes	GO:1900744	regulation of p38MAPK cascade	-4.62438	-1.93141	5/48	3553,7422,11221,285613,768211,1846,1950,2633,3383,3569,3624,3656,4296,7046,9500,6622,8091,4314,6696,7009,8531,23657,51060,493861	IL1B,VEGFA,DUSP10,RELL2,RELL1,DUSP4,EGF,GBP1,ICAM1,IL6,INHBA,IRAK2,MAP3K11,TGFBR1,MAGED1,SNCA,HMGA2,MMP3,SPP1,TMBIM6,YBX3,SLC7A11,TXNDC12,EID3
15_Summary	GO Biological Processes	GO:0031667	response to nutrient levels	-4.24516	-1.64768	13/491	38,100,968,3383,3553,6696,6721,7009,8408,9779,10670,81788,150094,476	ACAT1,ADA,CD68,ICAM1,IL1B,SPP1,SREBF2,TMBIM6,ULK1,TBC1D5,RRAGA,NUAK2,SIK1,ATP1A1
16_Summary	Canonical Pathways	M145	PID P53 DOWNSTREAM PATHWAY	-4.21964	-1.64378	7/137	1509,1871,3732,5054,6696,6890,84883,718,9040	CTSD,E2F3,CD82,SERPINE1,SPP1,TAP1,AIFM2,C3,UBE2M
17_Summary	Reactome Gene Sets	R-HSA-8953897	Cellular responses to external stimuli	-4.11338	-1.56059	13/506	475,1871,3018,3569,3576,5692,5704,7422,8091,8367,8408,10670,51433,301,1069,4175,64946	ATOX1,E2F3,HIST1H2BB,IL6,CXCL8,PSMB4,PSMC4,VEGFA,HMGA2,HIST1H4E,ULK1,RRAGA,ANAPC5,ANXA1,CETN2,MCM6,CENPH
18_Summary	KEGG Pathway	hsa04010	MAPK signaling pathway	-4.01103	-1.52088	9/255	1846,1950,3553,4296,6655,7046,8605,11221,25780,3569,5692,5704	DUSP4,EGF,IL1B,MAP3K11,SOS2,TGFBR1,PLA2G4C,DUSP10,RASGRP3,IL6,PSMB4,PSMC4
19_Summary	GO Biological Processes	GO:0043254	regulation of protein complex assembly	-3.92418	-1.47363	12/457	3383,4312,4314,5704,6622,7111,7422,8408,90427,115362,348110,100287171,1307,7046,301,1950,3553,6721,51433	ICAM1,MMP1,MMP3,PSMC4,SNCA,TMOD1,VEGFA,ULK1,BMF,GBP5,ARPIN,WASHC1,COL16A1,TGFBR1,ANXA1,EGF,IL1B,SREBF2,ANAPC5
20_Summary	GO Biological Processes	GO:0050930	induction of positive chemotaxis	-3.90638	-1.46522	3/14	3576,7422,7857,7046,8828	CXCL8,VEGFA,SCG2,TGFBR1,NRP2
