# Supplementary material for: Integrative analysis of genomic amplification-dependent expression and loss-of-function screen identifies ASAP1 as a driver gene in triple-negative breast cancer progression
Source: Oncogene. 2020 Mar 31;39(20):4118–31. doi: 10.1038/s41388-020-1279-3 (PMC7220851; doi:10.1038/s41388-020-1279-3)
Supplement: Supplementary file 7 — Supplementary Table 6 [file 41388_2020_1279_MOESM7_ESM.xlsx]

## Sheet: Supplementary Table 6
Table S6. ASAP1-regulated genes in cytokine signaling, lipid metabolic process and apoptosis signaling pathways.
(among the 33 apoptosis related hits, 23 are overlapped with the 78 cytokine signaling related hits.)
(among the 31 lipid metabolism hits, 17 are overlapped with 78 cytokine signaling related hits.)
78 cytokine signaling related hits		31 lipid metabolism related hits		33 apoptosis related hits
ACVR1		ACADVL		ACVR1
ADA		ANXA1		ADA
ADAM19		ATP1A1		AIFM2
ANAPC5		C3		ANXA1
ANKRD13C		FABP5		APEX1
ANXA1		IL1B		BEX3
ARL2BP		PDK3		BMF
ATP1A1		RAN		CD68
BIRC3		RBL2		COL16A1
BMF		SNCA		E2F3
C1S		SREBF2		HMGA2
C3		PDP2		ICAM1
CABLES1		HELZ2		IL1B
CD68		SIK1		IL6
CENPH		WASHC1		INHBA
CETN2		ACAT1		MAGED1
CLIC4		ADA		MAP3K11
CNOT4		DHCR24		MMP3
CTSD		EGF		PNMA2
CXCL1		IMPDH1		SCG2
CXCL2		NME1		SERPINE1
CXCL8		PCBD1		SIK1
DUSP10		EBP		SNCA
DUSP4		SMUG1		SOS2
E2F3		CHST14		SQSTM1
EGF		SPP1		SRPX
EMB		EBPL		TGFBR1
FHL1		SLC7A11		TMBIM6
FOXF2		PNKD		TMEM14A
GBP1		PLPP3		TRAF1
GBP5		PYURF		TXNDC12
HIST1H2AI				UBE2M
HIST1H2BB				YBX3
HIST1H4E
HMGA2
ICAM1
IL1B
IL6
INHBA
IRAK2
KIF3B
LY6E
MAGED1
MCM6
MMP1
MMP3
NFKBIZ
NME1
NRP2
P3H2
PDK3
PLPP3
PNKD
PSMB4
PSMC4
PTPRB
RAN
RBL2
RFTN1
RPLP0
SCG2
SERPINE1
SLC7A11
SNCA
SOS2
SPP1
SQSTM1
SREBF2
TAP1
TGFBR1
TMBIM6
TNIP3
TRAF1
UBE2M
VEGFA
WASHC1
YBX3
ZGPAT
